# Supplementary material for: Optimizing methods and dodging pitfalls in microbiome research
Source: Microbiome. 2017 May 5;5:52. doi: 10.1186/s40168-017-0267-5 (PMC5420141; doi:10.1186/s40168-017-0267-5)
Supplement: Supplementary file 2 — DNA sequences for gene block control samples. (XLSX 11 kb) [file 40168_2017_267_MOESM2_ESM.xlsx]

## Sheet: V1-V2 region
Name	Accession	Marker gene region	Source organsim	Length (bp)	Taxonomic Assignment	Sequence
823009	AB600456.1	16S	Uncultured archaeon clone hfmA079	292	k__Archaea; p__Euryarchaeota; c__DSEG; o__ArcA07; f__; g__; s__	TAGCTAGAGTTTGATCCTGGCTCAGGGTACTACTATTCGGATTCGACTAAGCCATGCGAGCCGAGAGTCTTCGGGACTCGGCATACTGCTCAGTAATATATAGTTAACCTACCCTAAAGTCAGGGATAATCTCGAGAAATTGAGGCTAATACCTGATATGTATTCTGGTCTGGAATGATAGAATATTTAAAGATCCGTCGCTTTAGGATGGGACTATACCTTATCAGTCTGTTGTGGGTGTAATGTACCCCCAAAACGATAACGAGTACGAGCCATGAGAGTGGAAGCTCGGAGATGGATTCTGAGACATGAATCCAACTCCTACGGGAGGCAGCAGTAGCT
4431138	HE774574.1		Uncultured archaeon clone ADN W14 S1 08	292	k__Archaea; p__Euryarchaeota; c__Thermoplasmata; o__E2; f__Marine group II; g__; s__	TAGCTAGAGTTTGATCCTGGCTCAGGCTACCGCTATTGGAGTTCGATTAAGCCATGCGAGTCGCGAGTCTTAGGGACTCGGCGTACCGCTCAGTAACACGTGGGTAACCTGCCCTATGCTGGGAGATAACCTCGGGAAACTGAGAATAATACCCCATAGTTCACTACGCCTGGAACGGTGAGTGGATGAAAGCTCCGGCGGCATAGGATGGGCCTGCGGCGTATCAGGTTGTAGGGGGTGTAACGTACCCTCTAGCCCTCTACGCGTACGGGTGTTGGGAGACATAGCCCGGAGATGGATTCTGAGACACGAATCCAACTCCTACGGGAGGCAGCAGTAGCT
815762	AB600441.1		Uncultured archaeon clone hfmA009	288	k__Archaea; p__Euryarchaeota; c__Methanobacteria; o__Methanobacteriales; f__; g__; s__	TAGCTAGAGTTTGATCCTGGCTCAGGCCACTGCTATCGGAATTCGGCTAAGCCATGCTAGTCAGAGAGCAATCTCGGCGTAAGGCTGAGTAACATGTGGGTAATCTGCCCTTAGGTGGAGGATAACCCCGGGAAACTGGGGATAATACTCCATAGGCAATTCGTGCTGGAATGCTGTTTTGCTTAAAGGCTTGCCGCCTAAGGATGAGCCTGCATCCTATCAGGCTGTTGGTGAGGTAATTGCTCACCAAACCTATGACGGGTAGGGGCCATGTGAGTGGGAGCCCCCAGATGGGTACTGAGACAAGGACCCAACTCCTACGGGAGGCAGCAGTAGCT
3618038	AB722178.1		Uncultured archaeon clone oytA033	295	k__Archaea; p__Euryarchaeota; c__DSEG; o__ArcA07; f__; g__; s__	TAGCTAGAGTTTGATCCTGGCTCAGGTTACTGCTATCCGAATCCGATTAAGACATGCGAGTCAATGCCGCAAGGCATGGCGAACTGCTCAGTAACACGTAGCTAACATGCCCTTGGAACTAGAATAATCCCGCGAAAGTGGGGCTAATGCCAGATAGTTGATGGAGGCTGGAATGCGCCATCAATCAAAGGCCCGCAAGGGCGTCCAAGGATTGGGCTGCGGCCGATCAGGCTGTTGTGAGGGTAAAGACCTCACAAACCTATAACCGGTAAGGGCCATGAAAGTGGGGGCCCTGAGATGGATTCTGAGACATGAATCCAACTCCTACGGGAGGCAGCAGTAGCT
2963552	JQ989567.1		Uncultured archaeon clone ORIII-1368-96F-G_S100-102_96F2A07	313	k__Archaea; p__Crenarchaeota; c__MHVG; o__; f__; g__; s__	TAGCTAGAGTTTGATCCTGGCTCAGACTGCTATCGGAGTTGGACTAAGTCATGCAAGTCGAGGACGTCAGCTATGAGACGAACTGGCGAACAGCTCAGTAACACGTAGCCAATCTACCCTCAGGACGGGTATAAATGCGGGAAACTGCATCTAAATCCCGATAGACACTTCCTGCTGGAATGCGTTAGTGTCCAAAACCCGCTTTTCATGCGAAATGGGGGCCTGAGGACGAGACTGCGGCCCATTAGGTAGTAGGTGGGGTAATGGCCCACCTAGCCAAGGATGGGTACGGGCGATGAGAGTCGTAGCCCGGAGATGGACACCGAGATAAGGGTCCAACTCCTACGGGAGGCAGCAGTAGCT
4371796	FN554067.1		Uncultured archaeon clone A257-44	306	k__Archaea; p__Euryarchaeota; c__DSEG; o__ArcA07; f__; g__; s__	TAGCTAGAGTTTGATCCTGGCTCAGATCCCCGCCGGAGACGACTGTTATCAGGGTCCGACTAAGCCATGCGAGGCGAGAGCTCTCTGGGCTCGCCGCACTGCTGAGTAACACGTAGTCAACCTACCCTCAGGAGGGGGATACACTCGGGAAACTGAGCTCAATACCCCATAGGCCTCGGATACTGGAATGTTCCGAGGCTGAAAGGCTCCGGCGCCTGAGGATGGGACTGCGGCGTATCAGGTTGTTGTCAGGATAAAAACCTGACAAGCCGATAACGCGTAGGGGCCATGAGAGTGGGAGCCTCCAGATGCCTTCTGAGACATGAAGGCAACTCCTACGGGAGGCAGCAGTAGCT
815912	AB600447.1		Uncultured archaeon clone hfmA031	305	k__Archaea; p__Euryarchaeota; c__DSEG; o__104A5; f__; g__; s__	TAGCTAGAGTTTGATCCTGGCTCAGTTCGGCTAAGCCATGCAAGTCTCGGGTTAAACCGGGGCGAAAAGCTCAGTAACACGTAGCTAACCTGCCCTTGGGTCTGGAAATAATCTCGGGAAACTGAGGCTAACGCTAAGATAGATATGGTATGCTGGAATGCTTCCATATTGAATCCAAGGATGGGGCTGCGGCCGATTAGGTTGTTGCCAGAGTAAAAACCCTTTTGCGGGGCTGGCTTAACCCGCGAGAGGTTGCAATCCTGACAAGCCTATAATCGGTACGGGCCTTGAGAGAGGAAGCCCGGAGATGGATTCTGAGACAAGAATCCAACTCCTACGGGAGGCAGCAGTAGCT
844106	HQ425163.1		Uncultured archaeon clone GA16	308	k__Archaea; p__Euryarchaeota; c__Methanobacteria; o__Methanobacteriales; f__; g__; s__	TAGCTAGAGTTTGATCCTGGCTCAGTGATCCTGCCGGAGGTCACTGCTATTGGGATCCGATTAAGCCATGCGAGCCGTGGGTGGTTCGTCCACCCGGCAGAATGCTCAGTAACACGTGGCAAACCTTCCCTATGGATCGGGATAACCCCGGGAAACTGGGGATAATCCCGAATAGGAGAGGACAGCTGGAATGCACCTCTCTGAAATGTTCAGGCTCCATAGGATGGTGCTGCGGCCGATTAGGTTGATGGTGGAGTAAGAGCCCACCATGCCGATAATCGGTACGGGCCCTGAGAGGGGGAGCCCGGAGACGGACTCTGAGACACGAGTCCGACTCCTACGGGAGGCAGCAGTAGCT

## Sheet: V4 region
Source	Length (bp)	Taxonomic Assignment	Sequence
Black rhinoceros feces	253	Unassigned	TAGCTGTGCCAGCAGCCGCGGTAATACGTAGGGGGCAAACGGTATGGGGATTTACTCTGCGTTAAGGAAGCGTAGGCGGTTAGGCAAGTCAGAAGTGTATGCCCAAGTCTGAACCATGGGACTGCTTTAGTAACTGTCAGCCTGGATTGCTGGAGCGGTAATTCGCATTCCTGGTGTAGCGGTAAAATGAGTAGATATTGGCTAGAATTCAGATGGCGAAGGCAACCAGCTGCGTGATCACCCGCCCTGGGGTGCGAAATAGGAGCTAGCGAACCGGATTAGATACCCTGGTAGTCCTAGCT
Sponge endosome	253	Unassigned	TAGCTGTGCCAGCAGCCGCGGTAAAACGGTGGGTGCCCAAATTGTCCCGTTTCCTTGAGTTTAAAGGGTACCTCGGAGGATATCAAAGTCCGTAGTAAAAGCCTGCAGCTTAACCGTAGAAATGCCTGGGTTACTTGAAGTCTTTAGTTTAGATAATGTAGGCACAATTTGTGATGTAACGCTGAAATATATAGATATCATGAAGAACGTCTCGGGCGAAGCCGGCTTGGTGGATTTGTACTTTCGCTGAGGTACGAAAGCCTAGGGGGCTAACAGGATTAGATACCCTGGTAGTCCCTAGCT
Anaerobic digester sludge	253	Unassigned	TAGCTGTGCCAGCAGCCGCGGTAATACTGAGGTGGCGAGCGAGGTCCGTACTGAATGGGCGTAAAGGGAGGGTAGGCGGATTTTACAGATGGATGTGAAATATTCAGGCTGATCCAGAGTGCCGCATTTTAAACGGGAAGTCTAGATTGAAGGAGAGTACAAGGCAATTCTTAGTTGAGCGGACAAATGCGTGAAGATTATCAACCACACCAGAGGAGACGGCGCTCATGTGGACTGTAACTCACGCTGAGGCACGAAAGCGCGCGGATCACTCAGGATTAGATACCCTGGTAGTCCCTAGCT
Anaerobic digester	252	Unassigned	TAGCTGTGCCAGCAGCCGCGGTAATACTTAGGAGGCTATCGTTATCCTGATTTAGTGGTCGAAAACGGAGAGTAGGATGCGGTATATTTCAGGTGTAAGAGGCTATGGGGTAACCATAGCTGGCATTTGATTCTGTACAACTTGACTACATCAGAGGTAAGTGGAATTCTTCGGGTAGCTGTTAAATGCGCACATATTACGAGGAACACGAGTGGCGAAGGCGGTTGGCTGGACTGTAAATTACGCTGAGTCAGGAAAGTCTGGGAACTTAACAGGATTAGATACCCTGGTAGTCCCTAGCT
Subsurface aquifer sediment	253	Unassigned	TAGCTGTGCCAGCAGCCGCGGTAATACGAATGGTTCACGAGTTAATCGGAATTAATTGGCGACAAGAACTGGTATGTGGTTTGTTAAGGGAGATGTGAATGCCCAGGGATGAAACTGGGAAGTGCATCCAAAACGGCCGAGCTAGAGTATGGCAGATGGTGGGGGAATTTCCAGTGCTGCGGTCAAACGCGTAAATATTTGAAGCAACACAAGTGTTGAAGGCGACGAGTTGGGCAAATACTGACAGTGAGGTCCGGATTCTTGGGGAGCAGACAGGATTAGATACCCTGGTAGTCCCTAGCT
